# Supplementary material for: Phytochemical analysis reveals an antioxidant defense response in Lonicera japonica to cadmium-induced oxidative stress
Source: Sci Rep. 2022 Apr 27;12:6840. doi: 10.1038/s41598-022-10912-7 (PMC9046209; doi:10.1038/s41598-022-10912-7)
Supplement: Supplementary file 1 — Supplementary Information. [file 41598_2022_10912_MOESM1_ESM.xlsx]

## Sheet: data
day	Cd (mg kg-1)	Leaf area (cm)	Height (cm)	Dry weight (cm)	Chlorophyll a (mg g-1 FW)	Chlorophyll b (mg g-1 FW)	Total chlorophyll (mg g-1 FW)	O2·-(nmol min-1g-1FW)	H2O2 (μmol g-1 FW)	APX (U g-1 FW)	DHAR (U g-1 FW)	MDHAR (U g-1 FW)	GR (U g-1 FW)	GSH (mmol g-1 FW)	GSSG (mmol g-1 FW)	GSH/GSSG	NPTs (mmol g-1 FW)	Proline (μg g-1 FW)
50	CK	-	-	-	-	-	-	0.234333	0.21175	2.25	0.3375	0.11	1.125	1.55218	2.27413	0.68254	4.14334	5.1
		-	-	-	-	-	-	0.221753	0.1785	2.25	0.369643	0.13	1.04464	1.3717	2.6712	0.513514	4.57494	5.2
		-	-	-	-	-	-	0.260233	0.21875	2.16964	0.273214	0.14	1.125	1.45592	2.71933	0.535398	4.48862	5
	10	-	-	-	-	-	-	0.172963	0.189	2.00893	0.241071	0.08	2.00893	1.60031	2.08161	0.768786	4.86267	5
		-	-	-	-	-	-	0.1776	0.18725	1.92857	0.208929	0.09	2.16964	1.77478	1.77478	1	4.63249	4.9
		-	-	-	-	-	-	0.2405	0.19075	2.00893	0.257143	0.095	2.08929	1.83495	1.63641	1.12132	4.69003	5.1
	30	-	-	-	-	-	-	0.217807	0.224	3.21429	0.225	0.115	2.41071	1.84096	1.96129	0.93865	5.00654	6.1
		-	-	-	-	-	-	0.222	0.2135	3.29464	0.176786	0.105	2.57143	1.853	1.75072	1.05842	5.03531	6.2
		-	-	-	-	-	-	0.280583	0.2345	3.375	0.273214	0.115	2.33036	1.82291	1.5221	1.19763	5.06409	6.3
	80	-	-	-	-	-	-	0.256533	0.2275	3.13393	0.225	0.24	2.41071	1.94324	1.28747	1.50935	5.2655	6.3
		-	-	-	-	-	-	0.212133	0.231	3.21429	0.208929	0.22	2.49107	1.96129	1.19723	1.63819	5.40936	7
		-	-	-	-	-	-	0.255917	0.224	3.375	0.225	0.25	2.57143	1.97332	0.872352	2.26207	5.38059	6.4
	150	-	-	-	-	-	-	0.226933	0.273	3.69643	0.289286	0.38	2.97321	1.98535	1.07089	1.85393	5.40936	7.8
		-	-	-	-	-	-	0.2294	0.2835	3.85714	0.305357	0.37	2.89286	1.97332	0.992676	1.98788	5.2655	7.9
		-	-	-	-	-	-	0.289833	0.287	4.01786	0.273214	0.375	3.05357	1.9673	1.21528	1.61881	5.09286	8.5
	200	-	-	-	-	-	-	0.286133	0.30975	4.58036	0.498214	0.38	3.05357	2.28015	0.788125	2.89313	5.49568	9.4
		-	-	-	-	-	-	0.3034	0.2975	4.5	0.482143	0.39	2.73214	2.32828	1.10698	2.10326	5.49568	9.5
		-	-	-	-	-	-	0.403917	0.322	4.66071	0.45	0.41	2.89286	2.28616	1.27544	1.79245	5.43814	10.2
60	CK	-	-	-	-	-	-	0.224467	0.21875	2.41071	0.353571	0.14	1.28571	1.51007	2.11169	0.7151	4.48862	5.1
		-	-	-	-	-	-	0.224467	0.203	2.25	0.3375	0.135	1.44643	1.58828	2.72535	0.582781	4.54617	5.2
		-	-	-	-	-	-	0.274417	0.217	2.49107	0.369643	0.145	1.36607	1.64243	2.58697	0.634884	4.54617	5.3
	10	-	-	-	-	-	-	0.219533	0.189	2.16964	0.160714	0.095	1.76786	1.8169	2.09364	0.867816	4.86267	5.9
		-	-	-	-	-	-	0.219533	0.21	2.25	0.192857	0.09	1.60714	1.82893	1.58828	1.15152	4.86267	5.9
		-	-	-	-	-	-	0.274417	0.20825	2.41071	0.225	0.105	1.6875	1.79885	1.61836	1.11152	4.86267	6.2
	30	-	-	-	-	-	-	0.226828	0.224	3.77679	0.208929	0.11	2.25	1.93121	1.99738	0.966867	5.12163	6.7
		-	-	-	-	-	-	0.2368	0.20825	3.85714	0.241071	0.115	2.16964	1.91917	1.63039	1.17712	5.09286	6.5
		-	-	-	-	-	-	0.289833	0.22925	3.69643	0.257143	0.105	2.33036	1.91917	1.63039	1.17712	5.03531	6.9
	80	-	-	-	-	-	-	0.278733	0.224	3.9375	0.257143	0.17	2.41071	2.01543	1.11902	1.80108	5.61078	8.1
		-	-	-	-	-	-	0.256533	0.245	4.01786	0.273214	0.18	2.49107	1.96129	1.08292	1.81111	5.40936	7.6
		-	-	-	-	-	-	0.32375	0.24675	4.09821	0.289286	0.175	2.57143	2.01543	1.07089	1.88202	5.582	7.6
	150	-	-	-	-	-	-	0.2671	0.28875	4.5	0.321429	0.225	2.97321	2.06958	1.21528	1.70297	5.89851	9.6
		-	-	-	-	-	-	0.2664	0.329	4.58036	0.3375	0.235	2.89286	2.18389	1.35365	1.61333	6.0136	8.9
		-	-	-	-	-	-	0.30525	0.322	4.66071	0.369643	0.22	3.05357	2.05755	0.920481	2.23529	5.81219	10
	200	-	-	-	-	-	-	0.293533	0.3395	5.14286	0.385714	0.29	3.05357	2.43055	1.09495	2.21978	5.89851	9.3
		-	-	-	-	-	-	0.3182	0.32025	5.0625	0.417857	0.3	2.97321	2.50275	1.03479	2.4186	6.04238	11.6
		-	-	-	-	-	-	0.39775	0.336	5.22321	0.401786	0.29	2.89286	2.53884	0.800157	3.17293	6.09992	12.2
70	CK	-	-	-	-	-	-	0.222	0.21525	3.05357	0.401786	0.115	1.92857	1.70259	2.226	0.764865	4.66126	5.2
		-	-	-	-	-	-	0.204733	0.20475	2.97321	0.385714	0.105	2.08929	1.75674	2.16584	0.811111	4.94899	5
		-	-	-	-	-	-	0.237417	0.217	3.13393	0.385714	0.12	2.16964	1.66048	2.46665	0.673171	4.86267	5.1
	10	-	-	-	-	-	-	0.227427	0.2345	2.89286	0.241071	0.1	2.25	1.99137	2.28616	0.871053	4.94899	6.4
		-	-	-	-	-	-	0.219533	0.2485	2.97321	0.273214	0.105	2.08929	2.03348	1.98535	1.02424	5.00654	6.6
		-	-	-	-	-	-	0.280583	0.2415	2.57143	0.305357	0.11	2.16964	2.0395	1.98535	1.02727	4.89145	6.76
	30	-	-	-	-	-	-	0.227427	0.259	4.01786	0.289286	0.23	2.57143	2.33429	2.58697	0.902326	5.35182	6.6
		-	-	-	-	-	-	0.226933	0.29575	3.77679	0.3375	0.235	2.49107	2.27413	2.04551	1.11176	5.35182	7.1
		-	-	-	-	-	-	0.271333	0.2625	3.85714	0.289286	0.24	2.57143	2.2621	1.92519	1.175	5.40936	8.4
	80	-	-	-	-	-	-	0.231373	0.30625	5.38393	0.321429	0.24	3.05357	2.61104	1.7447	1.49655	5.81219	7.8
		-	-	-	-	-	-	0.231867	0.3115	5.625	0.369643	0.24	3.05357	2.73136	1.68454	1.62143	5.86974	7.9
		-	-	-	-	-	-	0.28675	0.2905	5.78571	0.3375	0.24	2.97321	2.81559	1.44389	1.95	6.0136	8.5
	150	-	-	-	-	-	-	0.261467	0.3185	5.38393	0.353571	0.27	3.13393	2.83965	1.68454	1.68571	6.30133	7.9
		-	-	-	-	-	-	0.2294	0.308	5.78571	0.385714	0.265	3.29464	2.34031	1.26341	1.85238	6.15747	8.5
		-	-	-	-	-	-	0.317583	0.32025	5.94643	0.3375	0.27	2.89286	2.81559	1.56422	1.8	6.09992	8.7
	200	-	-	-	-	-	-	0.295013	0.4165	6.58929	0.385714	0.325	3.77679	3.09234	1.50405	2.056	6.70416	9.2
		-	-	-	-	-	-	0.298467	0.41475	6.75	0.417857	0.32	3.69643	3.20063	1.32357	2.41818	6.84803	10.3
		-	-	-	-	-	-	0.376167	0.4655	6.75	0.401786	0.32	3.85714	3.16453	1.62438	1.94815	6.73293	9.9
80	CK	-	-	-	-	-	-	0.20868	0.2065	3.375	0.417857	0.125	2.25	1.87104	2.57494	0.726636	5.03531	5.1
		-	-	-	-	-	-	0.191167	0.1995	3.13393	0.353571	0.12	2.33036	1.82291	2.46063	0.740831	5.17918	5.1
		-	-	-	-	-	-	0.237417	0.2205	3.53571	0.369643	0.13	2.16964	1.85901	2.58096	0.72028	5.12163	5.2
	10	-	-	-	-	-	-	0.231373	0.2835	5.46429	0.192857	0.14	2.25	2.24405	2.35234	0.953964	5.40936	6.8
		-	-	-	-	-	-	0.2368	0.24675	5.22321	0.225	0.15	2.33036	2.42454	2.18389	1.11019	5.38059	6.7
		-	-	-	-	-	-	0.299083	0.26775	5.38393	0.273214	0.145	2.41071	2.61104	2.08763	1.25072	5.38059	6.7
	30	-	-	-	-	-	-	0.2442	0.28525	5.78571	0.289286	0.23	2.97321	3.01413	2.21998	1.35772	5.66832	8.1
		-	-	-	-	-	-	0.239267	0.259	5.70536	0.321429	0.22	3.13393	2.8577	2.0194	1.41512	5.66832	10.1
		-	-	-	-	-	-	0.311417	0.28	5.94643	0.3375	0.21	3.05357	2.92388	1.86629	1.56669	5.582	9.2
	80	-	-	-	-	-	-	0.268867	0.35875	6.75	0.401786	0.26	2.97321	2.23202	2.28401	0.977236	6.0136	8.3
		-	-	-	-	-	-	0.2738	0.3605	6.91071	0.385714	0.27	3.13393	2.24405	1.86503	1.20323	5.95606	8.9
		-	-	-	-	-	-	0.34225	0.37975	7.07143	0.417857	0.265	3.13393	2.2621	2.0346	1.11182	6.0136	8.8
	150	-	-	-	-	-	-	0.2738	0.42	6.91071	0.433929	0.33	3.85714	2.44258	2.84094	0.859781	6.70416	9.5
		-	-	-	-	-	-	0.276267	0.4235	6.99107	0.482143	0.34	3.375	2.26811	2.97082	0.763465	6.67539	9.8
		-	-	-	-	-	-	0.348417	0.413	7.15179	0.45	0.34	3.45536	2.21998	3.08245	0.720202	6.70416	9.2
	200	-	-	-	-	-	-	0.313267	0.49875	7.39286	0.482143	0.37	4.66071	2.25007	2.8097	0.800819	6.53152	11.7
		-	-	-	-	-	-	0.333	0.483	7.3125	0.514286	0.365	4.82143	2.18389	3.09682	0.705203	6.58907	11.6
		-	-	-	-	-	-	0.419333	0.4795	7.47321	0.5625	0.38	4.74107	2.14779	2.73159	0.786279	6.50275	11.6
90	CK	13.275	45	6.845	6.53832	2.33622	8.87454	0.185	0.231	3.45536	0.321429	0.135	2.57143	1.84096	2.1899	0.840659	5.35182	5.1
		13.275	45	6.653	6.44151	2.43755	8.87906	0.2146	0.2275	3.53571	0.3375	0.125	2.49107	1.9673	2.2621	0.869681	5.2655	5.2
		13.05	44	6.73	6.52255	2.58323	9.10578	0.274417	0.2415	3.375	0.353571	0.14	2.57143	1.95527	2.37039	0.824873	5.12163	5.3
	10	14.625	47	8.78	7.66246	3.28311	10.9456	0.2516	0.3535	5.94643	0.273214	0.17	3.05357	2.08161	2.05153	1.01466	5.84096	6.7
		14.4	46	8.721	7.58286	3.6632	11.2461	0.254067	0.33775	5.54464	0.257143	0.18	3.05357	2.09966	2.06958	1.01453	5.98483	6.9
		13.5	47	8.566	7.82097	2.85212	10.6731	0.326833	0.35875	5.78571	0.273214	0.18	3.13393	2.06958	2.33429	0.886598	6.0136	6.6
	30	14.85	46	11.874	10.1288	3.03551	13.1643	0.2812	0.37625	5.94643	0.353571	0.26	2.65179	2.56291	2.0756	1.23478	6.27256	8.6
		14.625	48	10.936	10.1438	3.11769	13.2615	0.3034	0.3745	6.26786	0.3375	0.255	2.97321	2.58096	2.13576	1.20845	6.09992	9.2
		14.4	48	11.108	10.179	3.34602	13.525	0.395592	0.364	6.26786	0.385714	0.245	3.21429	2.42454	2.20194	1.10109	6.21501	9.9
	80	13.5	43	7.285	8.75684	2.66203	11.4189	0.3256	0.4235	7.15179	0.417857	0.34	2.73214	2.45462	2.32828	1.05426	6.67539	8.4
		13.05	44	6.999	8.51234	2.88337	11.3957	0.333	0.43925	6.91071	0.385714	0.33	2.89286	2.62307	2.14779	1.22129	6.84803	8.2
		12.825	44.5	6.965	8.42117	2.71948	11.1407	0.422417	0.4515	7.07143	0.417857	0.345	2.57143	2.67722	2.1899	1.22253	6.73293	9.2
	150	11.2275	40	6.669	5.38627	3.78985	9.17612	0.352733	0.45675	9.08036	0.482143	0.435	3.53571	2.19592	2.56892	0.854801	6.33011	10.6
		11.475	43	6.404	5.47059	3.58346	9.05405	0.374933	0.469	9.16071	0.514286	0.445	3.77679	2.1899	2.61104	0.83871	6.50275	10.2
		11.25	41	6.541	5.67998	3.13379	8.81377	0.456333	0.469	9.24107	0.5625	0.46	3.69643	2.21998	2.58096	0.86014	6.38765	10.1
	200	11.025	41	5.932	5.29671	2.85785	8.15456	0.424267	0.5285	7.71429	0.707143	0.695	5.0625	2.05153	2.46665	0.831707	5.92728	13.2
		11.25	41	5.847	5.49977	3.00259	8.50236	0.382333	0.53375	7.875	0.691071	0.68	5.30357	2.06958	2.65917	0.778281	6.09992	13.6
		11.475	40.5	5.58	5.49223	2.9615	8.45373	0.551917	0.5425	7.79464	0.723214	0.685	5.22321	2.04551	2.64112	0.774487	6.09992	13.3
